# Supplementary material for: O2 and Other High-Energy Molecules in Photosynthesis: Why Plants Need Two Photosystems
Source: Life (Basel). 2021 Nov 5;11(11):1191. doi: 10.3390/life11111191 (PMC8621363; doi:10.3390/life11111191)
Supplement: Supplementary file 1 [file life-11-01191-s001.zip]

Archive with 1 entries (1 files):
- life-1345305-supplementary.pdf
